# Supplementary material for: Genomic Distribution of Pro-Virulent cpdB-like Genes in Eubacteria and Comparison of the Enzyme Specificity of CpdB-like Proteins from Salmonella enterica, Escherichia coli and Streptococcus suis
Source: Int J Mol Sci. 2023 Feb 19;24(4):4150. doi: 10.3390/ijms24044150 (PMC9958556; doi:10.3390/ijms24044150)
Supplement: Supplementary file 1 [file ijms-24-04150-s001.zip]

Archive with 1 entries (1 files):
- ijms-2158363-supplementary.xlsx
