# Supplementary material for: Genomic Distribution of Pro-Virulent cpdB-like Genes in Eubacteria and Comparison of the Enzyme Specificity of CpdB-like Proteins from Salmonella enterica, Escherichia coli and Streptococcus suis
Source: Int J Mol Sci. 2023 Feb 19;24(4):4150. doi: 10.3390/ijms24044150 (PMC9958556; doi:10.3390/ijms24044150)
Supplement: Supplementary file 1 [file ijms-24-04150-s001.zip › ijms-2158363-supplementary.xlsx]

## Sheet: Table S1. Plasmids
Description	Scientific Name	Max Score	Total Score	Query Cover	E value	Per. ident	Acc. Len	Accession
Salmonella sp. strain PJM1 plasmid pPJT1-452kb, complete sequence	Salmonella sp.	1303	1303	1	0.0	98.15	452929	OM317741.1
Klebsiella pneumoniae strain 39 plasmid pK039_1, complete sequence	Klebsiella pneumoniae	1201	1201	1	0.0	88.56	157844	CP034360.1
Klebsiella pneumoniae strain L201 plasmid p1-L201	Klebsiella pneumoniae	1197	1197	1	0.0	88.41	288994	CP029217.1
Escherichia coli strain H240 plasmid unnamed, complete sequence	Escherichia coli	1197	1283	1	0.0	89.18	4795340	OL790696.1
Escherichia coli strain STO_Bone7 plasmid pBone7_3, complete sequence	Escherichia coli	1197	1197	1	0.0	89.03	834193	CP054241.1
Escherichia coli TUM18781 plasmid pMTY18781-2 DNA, complete sequence	Escherichia coli	1196	1196	1	0.0	89.03	93845	AP023207.1
Escherichia coli TUM2805 plasmid pMTY2805_NA1 DNA, complete sequence	Escherichia coli	1191	1191	1	0.0	88.87	655459	AP026530.1
Proteus mirabilis strain H110 plasmid unnamed, complete sequence	Proteus mirabilis	932	1020	0.97	0.0	68.51	4088254	OL790812.1
Proteus mirabilis strain H63 plasmid unnamed, complete sequence	Proteus mirabilis	932	1020	0.97	0.0	68.51	4077070	OL790811.1
Escherichia coli strain STEC639 plasmid pSTEC639_1, complete sequence	Escherichia coli	906	1197	0.99	0.0	91.00	1005770	CP061233.1
Brevibacillus laterosporus strain B9 plasmid unnamed1, complete sequence	Brevibacillus laterosporus	669	669	0.96	0.0	52.84	733520	CP011075.1
Priestia filamentosa strain Hbe603 plasmid pBEH4, complete sequence	Priestia filamentosa	603	603	0.96	0.0	48.24	69170	CP015326.1
Aeromonas caviae KAM479 plasmid pKAM479_3 DNA, complete sequence	Aeromonas caviae	592	672	0.96	0.0	49.30	4944632	AP026896.1
Priestia filamentosa strain HL2HP6 plasmid pHL2HP65	Priestia filamentosa	591	591	0.96	0.0	47.22	55164	CP026640.1
Phyllobacterium zundukense strain Tri-48 plasmid unnamed4, complete sequence	Phyllobacterium zundukense	574	574	0.96	3e-180	47.48	286438	CP017944.1
Bacillus sp. N5-665 strain N5/665 plasmid p1, complete sequence	Bacillus sp. N5-665	558	1054	0.97	1e-174	44.81	5519593	CP093325.1
Ruegeria sp. B32 plasmid unnamed1, complete sequence	Ruegeria sp. B32	551	551	0.96	3e-172	46.15	389159	CP081107.1
Ruegeria sp. SCSIO 43209 plasmid unnamed3, complete sequence	Ruegeria sp. SCSIO 43209	535	535	0.96	1e-166	46.31	511666	CP065362.1
Ruegeria conchae strain M340 plasmid unnamed1, complete sequence	Ruegeria conchae	531	531	0.96	2e-165	46.00	787319	CP081104.1
Qingshengfaniella alkalisoli strain LN3S51 plasmid unnamed4, complete sequence	Qingshengfaniella alkalisoli	525	525	0.96	3e-163	45.28	516857	CP042265.1
Niveispirillum cyanobacteriorum strain TH16 plasmid unnamed1, complete sequence	Niveispirillum cyanobacteriorum	515	515	0.96	1e-159	43.29	1003851	CP025613.1
Methylosinus sp. C49 plasmid pMSC49a DNA, complete genome	Methylosinus sp. C49	512	512	0.89	1e-158	45.05	324889	AP022333.1
Stenotrophomonas rhizophila strain KC1 plasmid unnamed, complete sequence	Stenotrophomonas rhizophila	509	509	0.9	9e-158	43.32	314956	CP065518.1
Stenotrophomonas rhizophila strain GA1 plasmid unnamed1, complete sequence	Stenotrophomonas rhizophila	509	509	0.9	1e-157	43.32	314972	CP031730.1
Deinococcus radiophilus strain ATCC 27603 plasmid pRadio2, complete sequence	Deinococcus radiophilus	507	507	0.95	8e-157	44.32	224843	CP086382.1
Indioceanicola profundi strain SCSIO 08040 plasmid unnamed1, complete sequence	Indioceanicola profundi	497	497	0.96	2e-153	42.39	1184037	CP030127.1
Exiguobacterium oxidotolerans strain N4-1P plasmid unnamed2 sequence	Exiguobacterium sp. N4-1P	446	446	0.93	5e-136	40.03	406323	CP022238.1
Acidovorax sp. 5MLIR plasmid unnamed1, complete sequence	Acidovorax sp. 5MLIR	402	402	0.89	1e-120	40.58	647507	CP106882.1
Ruegeria mobilis F1926 plasmid unnamed1, complete sequence	Tritonibacter mobilis F1926	332	332	0.81	2e-96	37.08	1256329	CP015231.1
Pseudoalteromonas xiamenensis strain STKMTI.2 plasmid unnamed5, complete sequence	Pseudoalteromonas xiamenensis	322	712	0.97	2e-175	45.06	855651	CP072135.1
Sinorhizobium meliloti strain Ak57 plasmid pSymB, complete sequence	Sinorhizobium meliloti	318	644	0.96	2e-152	49.68	3719350	CP090106.1
Enterococcus faecalis strain 973450 plasmid, partial sequence	Enterococcus faecalis	215	215	0.81	1e-56	29.47	72835	MF443385.1
Enterococcus faecalis strain 743142 plasmid, partial sequence	Enterococcus faecalis	214	214	0.81	2e-56	29.28	68959	MF443377.1
Enterococcus raffinosus strain F162_2 plasmid pF162_2_1, complete sequence	Enterococcus raffinosus	198	198	0.82	5e-51	29.09	1186145	CP072889.1
Enterococcus faecium strain NM213 plasmid unnamed2, complete sequence	Enterococcus faecium	196	196	0.82	2e-50	28.91	46584	CP034945.1
Enterococcus raffinosus strain CX012922 plasmid pCX012922, complete sequence	Enterococcus raffinosus	194	194	0.82	1e-49	28.55	984817	CP081847.1
Enterococcus raffinosus strain Er676 plasmid p1_Er676, complete sequence	Enterococcus raffinosus	192	192	0.82	5e-49	28.55	1144253	CP104765.1
Enterococcus raffinosus strain ATCC 49464 plasmid p1_ATCC49464, complete sequence	Enterococcus raffinosus	192	192	0.82	6e-49	28.55	1021776	CP104763.1
Enterococcus raffinosus strain HG-5 plasmid pHG51, complete sequence	Enterococcus raffinosus	192	192	0.82	7e-49	28.55	1028198	CP104393.1
Bacteroides ovatus strain BFG-107 plasmid unnamed1, complete sequence	Bacteroides ovatus	171	171	0.89	4e-42	27.14	190391	CP081918.1
Lactobacillus plantarum strain RI-113 plasmid pRI113_5, complete sequence	Lactiplantibacillus plantarum	169	169	0.81	2e-41	26.79	17514	CP017411.1

## Sheet: Table S2. Viruses
Description	Scientific Name	Max Score	Total Score	Query Cover	E value	Per. ident	Acc. Len	Accession
TPA: Myoviridae sp. isolate ctUX91, partial genome	Myoviridae sp.	1062	1062	0.97	0.0	78.32	211653	BK031293.1
Bacteriophage sp. isolate 1230_13400, partial genome	Bacteriophage sp.	160	160	0.89	6e-37	25.41	51247	OP073766.1

## Sheet: Table S3. Eukaryota
Description	Scientific Name	Max Score	Total Score	Query Cover	E value	Per. ident	Acc. Len	Accession
Digitaria exilis annotation	Digitaria exilis	1185	1270	1	0.0	88.25	60747861	LR792838.1
Digitaria exilis genome assembly, chromosome: UA	Digitaria exilis	1185	1270	1	0.0	88.25	60747861	LR761623.1
Digitaria exilis genome assembly, chromosome: UA	Digitaria exilis	1185	1270	1	0.0	88.25	60747861	LR994622.1
Leishmania major strain Friedlin chromosome Unknown clone P323, complete sequence	Leishmania major	457	457	0.96	7e-138	41.93	66637	AC090053.5
